# Supplementary material for: Lipid profiling suggests species specificity and minimal seasonal variation in Pacific Green and Hawksbill Turtle plasma
Source: PLoS One. 2021 Jul 19;16(7):e0253916. doi: 10.1371/journal.pone.0253916 (PMC8289036; doi:10.1371/journal.pone.0253916)
Supplement: S1 Table — Tentative identification of all lipids and metabolites present in sea turtle plasma (relative ion intensity higher than the blank). Lipids and metabolites with significantly different relative ion intensity between species or season are bolded. Abbreviations: CE = cholesteryl ester; PC = phosphatidylcholine; PE = phosphatidylethanolamine; SM = sphingomyelin; PI = phosphatidylinositol; TG = triacylglyceride; Cer = ceramide; FFA = free fatty acids; PG = phosphatidylglycerol; PS = phosphatidylserine; Car = acyl-carnitine. (XLSX) [file pone.0253916.s002.xlsx]

## Sheet: Table S1
Table S1. Tentative identification of all lipids and metabolites present in sea turtle plasma (relative ion intensity higher than the blank). Lipids and metabolites with significantly different relative ion intensity between species or season are bolded. Abbreviations: CE = cholesteryl ester; PC = phosphatidylcholine; PE = phosphatidylethanolamine; SM = sphingomyelin; PI = phosphatidylinositol; T…
Tentative Lipid ID	Tentative Metabolite ID
12:0 Cholesteryl ester	Propenoylcarnitine
14:1 Cholesteryl ester	Propionylcarnitine
14:0 Cholesteryl ester	Butyrylcarnitine, Isobutyryl-L-carnitine
15:0 Cholesteryl ester	Hydroxypropionylcarnitine
16:3 Cholesteryl ester	Valerylcarnitine, Isovalerylcarnitine
16:2 Cholesteryl ester, zymosteryl palmitoleate	O-malonylcarnitine, Hydroxybutyrylcarnitine
16:1 Cholesteryl ester	2-Hexenoylcarnitine
15:1 Campesteryl ester	Fumarycarnitine, Hexanoylcarnitine
16:0 Cholesteryl ester	O-glutarylcarnitine, Hydroxyhexanoycarnitine, Glutarylcarnitine
15:0 Campesteryl ester	(2E)-octenoylcarnitine, 2-octenoyl-L-carnitine
16:3 Campesteryl ester	(2E)-hexenedioylcarnitine, O-octanoylcarnitine
16:2 Campesteryl ester	O-adipoylcarnitine
17:1 Cholesteryl ester; 16:1 Campesteryl ester	3-hydroxy-cis-5-octenoylcarnitine; 2,6 dimethylheptanoyl carnitine, Nonanoylcarnitine
17:0 Cholesteryl ester	(2E,5Z,7E)-decatrienoylcarnitine
16:0 Campesteryl ester	(2E,4Z)-decadienoylcarnitine
16:3 Stigmasteryl ester	(4Z)-decenoylcarnitine, 9-Decenoylcarnitine, CIS-4-DECENOYL CARNITINE
18:3 Cholesteryl ester, 16:2 Stigmasteryl ester, 16:3 Sitosteryl ester	4,8 dimethylnonanoyl carnitine, Undecanoylcarnitine, 6-Keto-decanoylcarnitine
18:2 Cholesteryl ester, zymosteryl oleate, 16:1 Stigmasteryl ester, 16:2 Sitosteryl ester	Dodecanoylcarnitine, O-dodecanoylcarnitine
17:1 Campesteryl ester	O-sebacoylcarnitine
18:1 Cholesteryl ester, 16:0 Stigmasteryl ester, 16:1 Sitosteryl ester	(9Z)-3-hydroxydodecenoylcarnitine
17:0 Campesteryl ester	cis-5-Tetradecenoylcarnitine
18:0 Cholesteryl ester, 16:0 Sitosteryl ester	, TetradecanoylcarnitineO-tetradecanoylcarnitine
18:3 Campesteryl ester	O-(11-carboxyundecanoyl)carnitine
lanosteryl palmitoleate, 18:2 Campesteryl ester	(5Z,8Z)-3-hydroxytetradecadienoylcarnitine
18:1 Campesteryl ester	2-Hydroxymyristoylcarnitine, 3-hydroxytetradecanoylcarnitine
18:0 Campesteryl ester	O-palmitoleoylcarnitine, trans-Hexadec-2-enoyl carnitine
19:0 cholesteryl ester, 17:0 sitosteryl ester	O-(13-carboxytridecanoyl)carnitine
20:5 Cholesteryl ester	(9Z,12Z)-3-hydroxyhexadecadienoylcarnitine
20:4 Cholesteryl ester, 18:3 Stigmasteryl ester	3-hydroxypalmitoleoylcarnitine, Heptadecanoyl carnitine
20:3 Cholesteryl ester, 18:2 Stigmasteryl ester, 18:3 Sitosteryl ester	Stearidonyl carnitine
20:2 Cholesteryl ester, 18:1 Stigmasteryl ester, 18:2 Sitosteryl ester	Linoelaidyl carnitine, O-linoleoylcarnitine, 9,12-Hexadecadienylcarnitine
20:1 Cholesteryl ester, 18:0 Stigmasteryl ester, 18:1 Sitosteryl ester	O-oleoylcarnitine, Elaidic carnitine
19:0 Campesteryl ester	Stearoylcarnitine, hexadecanedioic acid mono-L-carnitine ester
20:0 Cholesteryl ester, 18:0 Sitosteryl ester	(9Z,12Z,15Z)-3-hydroxyoctadecatrienoylcarnitine
20:3 Campesteryl ester	3-hydroxylinoleoylcarnitine,
lanosteryl oleate, 20:2 Campesteryl ester	(9Z)-3-hydroxyoctadecenoylcarnitine
20:1 Campesteryl ester	O-arachidonoylcarnitine
Cholesteryl nitrolinoleate	(11Z,14Z)-eicosadienoylcarnitine
20:0 Campesteryl ester	(11Z)-eicoseneoylcarnitine
22:6 Cholesteryl ester	Arachidyl carnitine, O-[(9Z)-17-carboxyheptadec-9-enoyl]carnitine
22:5 Cholesteryl ester	O-(17-carboxyheptadecanoyl)carnitine
22:4 Cholesteryl ester, 20:3 Stigmasteryl ester	3-hydroxyarachidonoylcarnitine
ecdysone palmitate, 22:3 Cholesteryl ester, 20:2 Stigmasteryl ester, 20:3 Sitosteryl ester	3-hydroxyeicosanoylcarnitine, Cervonyl carnitine
Cholesteryl 11-hydroperoxy-eicosatetraenoate, 22:2 Cholesteryl ester, 20:1 Stigmasteryl ester, 20:2 Sitosteryl ester	Docosa-4,7,10,13,16-pentaenoyl carnitine, Clupanodonyl carnitine
22:1 Cholesteryl ester, 20:0 Stigmasteryl ester, 20:1 Sitosteryl ester	(7Z,10Z,13Z,16Z)-docosatetraenoylcarnitine
22:0 Cholesteryl ester, 20:0 Sitosteryl ester	(13Z,16Z)-docosadienoylcarnitine
22:3 Campesteryl ester	O-behenoylcarnitine
22:2 Campesteryl ester	Hexacosanoyl carnitine
22:1 Campesteryl ester
22:0 Campesteryl ester
22:3 Stigmasteryl ester
22:2 Stigmasteryl ester, 22:3 Sitosteryl ester
22:1 Stigmasteryl ester, 22:2 Sitosteryl ester
24:1 Cholesteryl ester, 22:0 Stigmasteryl ester, 22:1 Sitosteryl ester
22:0 Sitosteryl ester
Cer(d18:1/2:0)
Cer(d18:1/12:0)
CerP(d18:1/8:0)
Cer(d14:2(4E,6E)/18:1(9Z)(2OH))
Cer(d14:2(4E,6E)/18:0(2OH))
Cer(d18:2/16:0)
Cer(d18:1/16:0)
CerP(d18:1/12:0)
Cer(d18:1/18:1(9Z))
Cer(d18:1/18:0)
Cer(d18:0/18:0)
Cer(d14:2(4E,6E)/22:1(13Z)(2OH))
Cer(d14:1(4E)/22:0(2OH))
CerP(d18:1/16:0)
Cer(d18:1/22:0)
Cer(d18:0/22:0(2OH))
CerP(d18:1/18:0)
Cer(d18:1/24:1(15Z))
Cer(d18:1/24:0)
Cer(d18:0/24:0)
Cer(t18:0/22:0(2OH))
Cer(d18:1/26:1(17Z))
Cer(t18:0/26:0(2OH))
CerP(d18:1/24:1(15Z))
CerP(d18:1/24:0)
CerP(d18:1/26:1(17Z))
1-O-palmitoyl-Cer(d18:1/16:0)
FFA C12:1; C12:1
FFA C12:0; C12:0
FFA C14:0; C14:0
FFA C15:0; C15:0
FFA C16:1; C16:1
FFA C16:0; C16:0
FFA C17:0; C17:0
FFA C18:4; C18:4
FFA C18:3; C18:3
FFA C18:2; C18:2
FFA C18:1; C18:1
FFA C18:0; C18:0
FFA C20:5; C20:5
FFA C20:4; C20:4
FFA C20:3; C20:3
FFA C22:6; C22:6
FFA C22:5; C22:5
FFA C22:4; C22:4
FFA C22:0; C22:0
FFA C24:6; C24:6
FFA C24:0; C24:0
FFA C26:0; C26:0
FFA C28:0; C28:0
FFA C30:0; C30:0
FFA C32:0; C32:0
FFA C34:0; C34:0
PC (30:2)
PC (30:1)
PC (30:0)
PCo(32:3)
PCo(32:2)
PCo(32:1)
PCo(32:0)
PC (32:4)
PC (32:3)
PC (32:2)
PC (32:1)
PC (32:0)
PCp(32:4)
PCo(34:4)
PCo(34:3)
PCo(34:2)
PCo(34:1)
PCo(34:0)
PC (34:6)
PC (34:5)
PC (34:4)
PC (34:3)
PC (34:2)
PC (34:1)
PC (34:0)
PCp(36:5)
PCo(36:5)
PCo(36:4)
PCo(36:3)
PCo(36:2)
PC (36:8)
PCo(36:1)
PC (36:7)
PCo(36:0)
PC (36:6)
PC (36:5)
PC (36:4)
PC (36:3)
PC (36:2)
PC (36:1)
PC (36:0); PCp(38:6)
PCo(38:6)
PCo(38:5)
PCo(38:4)
PCo(38:3)
PC (38:9)
PCo(38:2)
PC (38:8)
PCo(38:1)
PC (38:7)
PCo(38:0)
PC (38:6)
PC (38:5)
PC (38:4)
PC (38:3)
PC (38:2)
PC (38:1)
PCp(40:6)
PC (38:0)
PCo(40:6)
PCo(40:5)
PCo(40:4)
PC (40:10)
PCo(40:3)
PC (40:9)
PCo(40:2)
PC (40:8)
PCo(40:1)
PC (40:7)
PCo(40:0)
PC (40:6)
PC (40:5)
PC (40:4)
PC (40:3)
PC (40:2)
PC (40:1)
PCp(42:6)
PC (40:0)
PCo(42:6)
PCp(42:4)
PC (42:11)
PCo(42:4)
PC (42:10)
PCo(42:3)
PC (42:9)
PCo(42:2)
PC (42:8)
PCo(42:1)
PC (42:7)
PCo(42:0)
PC (42:6)
PC (42:5)
PC (42:4)
PC (42:3)
PC (42:2)
PC (42:1)
PC (42:0)
PC (44:12)
PCo(44:5)
PCo(44:4)
PC (44:10)
PCo(44:3)
PC (44:8)
PC (44:7)
PC (44:6)
PC (44:5)
PC (44:4)
PC (44:3)
PC (44:2)
PC (44:1)
PC (44:0)
PC (46:0)
PC (48:0)
PE (12:0)
PE (14:1)
PEp (16:0)
PE (18:0)
PEo (20:0)
PE (20:5)
PE (20:4)
PE (20:3)
PE (22:4)
PE (24:0)
PE (32:3)
PE (32:0)
PEo (34:3)
PEo (34:1)
PE (34:3)
PE (34:2)
PE (34:1)
PEp (36:5)
PEo (36:5)
PEo (36:2)
PE (36:4)
PE (36:3)
PE (36:1)
PEp (36:6)
PE (36:0)
PEo (38:6)
PEo (38:5)
PEo (38:4)
PEo (38:3)
PEo (38:1)
PE (38:7)
PE (38:6)
PE (38:5)
PE (38:4)
PE (38:3)
PE (40:2)
PE0 (40:7)
PEo (40:6)
PEo (40:5)
PEo (40:4)
PE (40:10)
PEo (40:3)
PEo (40:1)
PE (40:7)
PEo (40:0)
PE (40:6)
PE (40:4)
PE (40:3)
PE (40:0)
PEp (42:2)
PE (42:9)
PEo (42:2)
PEo (42:0)
PE (42:3)
PE (42:2); PE (42:2)
PG (12:0)
PGp (18:0)
PG (16:0)
PG (18:4)
PG (18:2)
PG (18:1)
PG (18:0)
PGo (20:0)
PG (20:1)
LPG (20:0)
PG (20:0)
PG (22:2)
PG (24:0)
PG (24:1)
PG (30:1)
PG (32:0)
PGo (34:3)
PG (34:2)
PG (34:1)
PGo (36:5)
PG (36:8)
PGo (36:1)
PG (36:6)
PG (36:4)
PG (36:3)
PG (36:2)
PGo (38:3)
PG (38:5)
PG (38:1)
PGo (40:9)
PGo (40:2)
PG (42:11)
PG (44:10)
PI (12:0)
PI (14:0)
PI (16:0)
PI (18:3)
PI (18:2)
PI (18:1)
PIo (20:5)
PI (20:4)
PI (20:3)
PI (20:0)
PI (22:6)
PI (22:4)
PI (22:1)
PI (28:1)
PIp (32:1)
PIo (32:0)
PI (32:1)
PIo (34:1), PIp (34:0)
PI (34:3)
PI (34:2)
PI (34:1)
PI (34:0)
PI (36:8)
PI (36:5)
PI (36:4)
PI (36:3)
PI (36:2)
PI (36:1)
PIp (38:6)
PI (36:0)
PIo (38:5), PIp (38:4)
PIo (38:4), PIp (38:3)
PS (44:7)
PIo (38:3), PIp (38:2)
PI (38:6)
PI (38:5)
PI (38:4)
PI (38:3)
PI (38:2)
PIo (40:4), PIp (40:3)
PI (40:10)
PIo (40:3), PIp (40:2)
PIo (40:7)
PI (40:6)
PI (40:5)
PI (40:4)
PI (40:3)
PI (40:1)
PIp (42:6)
PI (42:4)
PS (14:1)
PS (14:0)
PSp (16:0)
PS (18:4)
PS (18:2)
PS (18:1)
PSo (20:0)
PS (20:5)
PS (20:0)
PS (22:4)
PS (22:2)
PS (22:0)
PS (26:1)
PS (28:0)
PS (32:2)
PS (34:3)
PS (36:8)
PS (36:1)
PS (36:5)
PS (38:0)
PSo (40:5)
PSo (42:2)
PS (42:1)
PS (44:7)
SM (d18:1/12:0)
SM (d18:0/12:0)
SM (d18:2/14:0)
SM (d18:1/14:0)
SM (d18:0/14:0)
SM (d16:1/18:1)
SM (d18:1/16:0)
SM (d18:0/16:0)
SM (d18:2/18:1)
SM (d18:1/18:1)9Z))
SM (d18:1/18:0)
SM (d18:0/18:0)
SM (d18:2/20:1)
SM (d16:1/22:1)
SM (d18:1/20:0)
SM (d18:0/20:0)
SM (d18:2/22:1)
SM (d16:1/24:1)
SM (d16:1/24:0)
SM (d18:0/22:0)
SM (d18:2/24:1)
SM (d18:1/24:1)15Z))
SM (d18:1/24:0)
SM (d18:0/24:0)
SM (d18:1/26:1)17Z))
SM (d18:1/26:0)
SM (d18:0/26:0)
TG 18:0_30:3
TG 18:1_30:2
TG 18:2_30:1
TG 16:0_32:3
TG 16:1_32:2
TG 18:0_30:2
TG 18:1_30:1
TG 18:2_30:0
TG 16:0_32:2
TG 16:1_32:1
TG 18:0_30:1
TG 18:1_30:0
TG 16:0_32:1
TG 16:1_32:0
TG 18:0_30:0
TG 16:0_32:0
TG 18:0_32:4
TG 18:1_32:3
TG 18:2_32:2
TG 16:0_34:4
TG 16:1_34:3
TG 18:0_32:3
TG 18:1_32:2
TG 18:2_32:1
TG 16:0_34:3
TG 16:1_34:2
TG 18:0_32:2
TG 18:1_32:1
TG 18:2_32:0
TG 16:0_34:2
TG 16:1_34:1
TG 18:0_32:1
TG 18:1_32:0
TG 16:0_34:0
TG 20:4_32:2
TG 18:0_34:6
TG 18:1_34:5
TG 18:2_34:4
TG 16:0_36:6
TG 16:1_36:5
TG 20:4_32:1
TG 18:1_34:4
TG 16:0_36:5
TG 16:1_36:4
TG 20:4_32:0
TG 18:1_34:3
TG 16:0_36:4
TG 16:1_36:3
TG 18:0_34:3
TG 18:1_34:2
TG 18:2_34:1
TG 16:0_36:3
TG 16:1_36:2
TG 18:0_34:2
TG 18:1_34:1
TG 16:0_36:2
TG 16:1_36:1
TG 20:0_32:1
TG 18:0_34:1
TG 18:1_34:0
TG 16:0_36:1
TG 16:1_36:0
TG 20:0_32:0
TG 18:0_34:0
TG 16:0_36:0
TG 20:4_34:4
TG 18:0_36:8
TG 18:1_36:7
TG 16:0_38:8
TG 20:4_34:3
TG 18:0_36:7
TG 18:2_36:5
TG 16:0_38:7
TG 16:1_38:6
TG 20:4_34:2
TG 18:0_36:6
TG 18:1_36:5
TG 16:0_38:6
TG 16:1_38:5
TG 20:4_34:1
TG 18:0_36:5
TG 18:1_36:4
TG 16:0_38:5
TG 16:1_38:4
TG 20:0_34:4
TG 20:4_34:0
TG 18:0_36:4
TG 18:1_36:3
TG 16:0_38:4
TG 16:1_38:3
TG 20:0_34:3
TG 18:0_36:3
TG 18:1_36:2
TG 18:2_36:1
TG 16:0_38:3
TG 16:1_38:2
TG 18:0_36:2
TG 18:1_36:1
TG 18:2_36:0
TG 16:0_38:2
TG 20:0_34:1
TG 18:0_36:1
TG 18:1_36:0
TG 16:0_38:1
TG 16:1_38:0
TG 18:0_36:0
TG 16:0_38:0
TG 20:4_36:4
TG 18:1_38:7
TG 16:1_40:7
TG 20:4_36:3
TG 18:1_38:6
TG 16:0_40:7
TG 16:1_40:6
TG 20:4_36:2
TG 18:0_38:6
TG 18:1_38:5
TG 18:2_38:4
TG 16:0_40:6
TG 16:1_40:5
TG 20:0_36:5
TG 20:4_36:1
TG 18:0_38:5
TG 18:1_38:4
TG 18:2_38:3
TG 16:0_40:5
TG 20:4_36:0
TG 18:0_38:4
TG 18:1_38:3
TG 16:0_40:4
TG 20:0_36:3
TG 18:1_38:2
TG 18:2_38:1
TG 16:0_40:3
TG 18:1_38:1
TG 18:2_38:0
TG 16:0_40:2
TG 20:0_36:1
TG 16:0_40:1
TG 16:1_40:0
TG 20:4_38:6
TG 18:1_40:9
TG 16:0_42:10
TG 20:4_38:5
TG 18:1_40:8
TG 20:4_38:4
TG 18:1_40:7
TG 18:1_40:6
TG 18:1_40:5
TG 16:0_42:6
TG 20:0_38:5
TG 20:4_38:1
TG 18:1_40:4
TG 18:1_40:3
TG 20:0_38:2
TG 16:0_42:2
TG 18:0_40:0
TG 20:4_40:7
TG 20:4_40:6
TG 18:0_42:10
TG 18:1_42:7
TG 18:0_42:6
TG 18:0_42:5
TG 20:4_40:0
TG 18:0_42:1
