# Supplementary material for: Lipid profiling suggests species specificity and minimal seasonal variation in Pacific Green and Hawksbill Turtle plasma
Source: PLoS One. 2021 Jul 19;16(7):e0253916. doi: 10.1371/journal.pone.0253916 (PMC8289036; doi:10.1371/journal.pone.0253916)
Supplement: S2 Table — Average relative ion intensity of plasma lipids that varied by season (NUP = non-upwelling; UP = upwelling) in black morphotype green turtles, and plasma lipids that varied by morphotype in green turtles (black and yellow). PC = phosphatidylcholine; SM = sphingomyelin; PG = phosphatidylglycerol. (XLSX) [file pone.0253916.s003.xlsx]

## Sheet: Sheet1
Table S2. Average relative ion intensity of plasma lipids that varied by season (NUP = non-upwelling; UP = upwelling) in black morphotype green turtles, and plasma lipids that varied by morphotype in green turtles (black and yellow). PC = phosphatidylcholine; SM = sphingomyelin; PG = phosphatidylglycerol.
	Black Morph NUP	Black Morph UP	test	p	Black Morph Turtle	Yellow Morph Turtle	test	p
PC (30:2)	0.002 ± 0.000	0.003 ± 0.000	F = 7.395	< 0.001	0.002 ± 0.001	0.002 ± 0.000	F = 7.395	< 0.001
PC (30:1)	0.035 ± 0.011	0.015 ± 0.003	t = -3.527	0.003
PC (34:4)	0.002 ± 0.000	0.003 ± 0.001	F = 8.066	0.001	0.002 ± 0.001	0.002 ± 0.000	F = 8.066	0.001
PC (34:3)	0.002 ± 0.001	0.008 ± 0.005	F = 8.599	< 0.001	0.003 ± 0.003	0.003 ± 0.000	F = 8.066	< 0.001
PC (34:2)					0.015 ± 0.006	0.011 ± 0.003	F = 15.123	< 0.001
PC (34:2)	0.012 ± 0.003	0.022 ± 0.009	F = 15.123	< 0.001
PC (36:8)					0.009 ± 0.003	0.005 ± 0.001	F = 3.576	0.01
PCo(36:2)					0.010 ± 0.003	0.006 ± 0.002	F = 6.844	0.002
PCo(36:1)					0.010 ± 0.003	0.006 ± 0.002	F = 4.098	0.004
PC (36:5)	0.012 ± 0.004	0.035 ± 0.010	F = 10.212	< 0.001	0.017 ± 0.012	0.035 ± 0.018	F = 10.212	< 0.001
PC (36:1)	0.046 ± 0.012	0.033 ± 0.007	F = 8.457	< 0.001	0.043 ± 0.012	0.049 ± 0.008	F = 8.457	< 0.001
PC (38:8)	0.005 ± 0.001	0.003 ± 0.001	F = 7.441	< 0.001
PCo(38:5)					0.025 ± 0.010	0.033 ± 0.009	F = 6.425	< 0.001
PCo(38:1)	0.006 ± 0.002	0.004 ± 0.000	F = 7.125	< 0.001
PC (38:5)	0.035 ± 0.011	0.063 ± 0.017	F = 8.147	< 0.001	0.042 ± 0.017	0.073 ± 0.027	F = 8.147	< 0.001
PC (40:5)					0.011 ± 0.003	0.021 ± 0.006	F = 6.043	< 0.001
PCo(40:5)	0.007 ± 0.002	0.011 ± 0.002	F = 6.19	0.003	0.008 ± 0.002	0.007 ± 0.001	F = 6.19	0.003
PC (40:4)					0.007 ± 0.002	0.011 ± 0.003	F = 4.128	0.004
PCo(42:6)					0.002 ± 0.001	0.001 ± 0.000	F = 3.359	0.013
SM (d18:2/14:0)	0.004 ± 0.001	0.012 ± 0.002	t = 12.127	< 0.001
SM (d18:2/20:1)	0.002 ± 0.000	0.003 ± 0.001	t = 5.343	< 0.001
SM (d16:1/18:1)	0.004 ± 0.001	0.013 ± 0.004	t = 8.135	< 0.001
SM (d16:1/22:1)	0.004 ± 0.001	0.008 ± 0.003	t = 4.2203	0.001
SM (d18:2/22:1)	0.0269 ± 0.011	0.045 ± 0.009	4.889	< 0.001
PG (32:0)					0.067 ± 0.020	0.043 ± 0.008	3.804	< 0.001
